# Supplementary material for: Is the fine motor–executive functions link stronger for new compared to repeated fine motor tasks?
Source: PLoS One. 2020 Nov 5;15(11):e0241308. doi: 10.1371/journal.pone.0241308 (PMC7644017; doi:10.1371/journal.pone.0241308)
Supplement: S1 Dataset — (XLSX) [file pone.0241308.s001.xlsx]

## Sheet: DATA for Plos one
VPN	sex(1=girl)	DateOfBirth	AgeYear	AgeMonths	Perlen_V1	Perlen_V2	Perlen_total	Spur_V1	Spur_V2	Spur_total	Handedness(1=right-handed)	Taler_V1	Taler_V2	Taler_total	ADCCS_T3_V1	ADCCS_T3_V1_FMS	ADCCS_T3_V1_FOS	ADCCS_ACC_V1	ADCCS_T3_V2	ADCCS_T3_V2_FMS	ADCCS_T3_V2_FOS	ADCCS_ACC_V2	ADCCS_T3_total	ADCCS_T3_ACC_FMS	ADCCS_T3_ACC_FOS	ADCCS_ACC	updating_ACC_V1	updating_ACC_V2	updating_ACC_total	Inhibition_Con_correct	Inhibition_Con_errors	Inhibition_Con_RT_mean	Inhibition_Con_ACC	Inhibition_Stan1_correct	Inhibition_Stan1_errors	Inhibition_Stan1_RT_mean	Inhibition_Stan1_ACC	Inhibition_Stan1_incon_correct	Inhibition_Stan1_incon_errors	Inhibition_Stan1_incon_RT_mean	Inhibition_Stan1_incon_ACC	Inhibition_Stan1_con_correct	Inhibition_Stan1_con_errors	Inhibition_Stan1_con_RT_mean	Inhibition_Stan1_con_ACC	Inhibition_Stan2_correct	Inhibition_Stan2_errors	Inhibition_Stan2_RT_mean	Inhibition_Stan2_ACC
103	1	2012-01-03	6	72	35	38	73	0	1	1	1	19	23	42	27	0	0	1	24	0	0	1	51	100	100	1	100	100	100	17	3	576.471	0.85	16	4	827.562	0.8	7	3	935.143	0.7	9	1	743.889	0.9	19	1	837.947	0.95
104	1	2012-09-20	5	64	53	36	89	7	3	10	1	31	23	54	22	0	0	1	22	0	0	1	44	100	100	1	60	40	50	19	1	945.263	0.95	18	2	1446.06	0.9	8	2	1530.88	0.8	10	0	1378.2	1	14	5	1552.71	0.736842
107	2	2011-12-27	6	72	38	30	68	6	9	15	1	17	18	35	17	0	0	1	16	0	1	0.9	33	100	95	0.975	86.7	73.3	80	20	0	648.6	1	20	0	999.25	1	10	0	1037.7	1	10	0	960.8	1	20	0	993.4	1
108	2	2012-08-05	5	65	48	41	89	9	3	12	2	20	18	38	36	0	1	0.9	34	0	2	0.8	70	100	85	0.925	80	53.3	66.7	19	1	911.211	0.95	19	1	1209.37	0.95	9	1	1341	0.9	10	0	1090.9	1	19	1	1144.47	0.95
202	2	2012-08-01	5	66	37	38	75	13	8	21	1	18	20	38	31	0	1	0.9	30	0	1	0.9	61	100	90	0.95	60	73.3	66.7	10	10	735.9	0.5	12	8	1043.5	0.6	4	6	1450	0.4	8	2	840.25	0.8	11	9	587.364	0.55
203	2	2012-11-01	5	63	46	51	97	7	5	12	2	25	23	48	64	1	1	0.8	65	1	0	0.9	129	90	95	0.925	66.7	46.7	56.7	18	2	1936.72	0.9	15	3	2145.4	0.833333	5	3	2892.4	0.625	10	0	1771.9	1	16	3	2370.5	0.842105
204	2	2012-08-01	5	66	62	54	116	7	14	21	1	25	22	47	41	1	2	0.7	34	0	0	1	75	95	90	0.925	80	100	90	19	1	762.421	0.95	20	0	1255.7	1	10	0	1171	1	10	0	1340.4	1	20	0	1457.85	1
205	1	2013-01-01	5	61	57	53	110	8	9	17	1	20	27	47	38	0	0	1	39	0	0	1	77	100	100	1	100	66.7	83.3	17	3	1182.18	0.85	16	4	1885.56	0.8	6	4	2078.17	0.6	10	0	1770	1	14	6	1937.5	0.7
206	2	2012-05-01	5	69	34	34	68	0	1	1	1	18	18	36	26	0	1	0.9	22	0	0	1	48	100	95	0.975	80	100	90	19	1	837.737	0.95	19	1	1288.58	0.95	9	1	1456.56	0.9	10	0	1137.4	1	18	2	1599	0.9
207	2	2013-01-27	5	61	35	40	75	1	5	6	1	26	25	51	29	0	0	1	27	0	0	1	56	100	100	1	60	53.3	56.7	20	0	928.35	1	17	3	1806.24	0.85	7	3	2531.43	0.7	10	0	1298.6	1	20	0	1918.65	1
210	2	2012-03-13	5	71	37	39	76	3	5	8	1	19	18	37	43	2	5	0.3	40	0	2	0.8	83	90	65	0.775	100	100	100	19	1	808.684	0.95	18	2	1068.44	0.9	9	1	1292.33	0.9	9	1	844.556	0.9	18	1	961.611	0.947368
211	1	2012-12-17	5	62	37	42	79	3	4	7	1	18	19	37	35	0	0	1	28	0	1	0.9	63	100	95	0.975	86.7	73.3	80	20	0	850.15	1	20	0	1014.05	1	10	0	1132.3	1	10	0	895.8	1	19	0	928.842	1
212	1	2012-08-20	5	66	56	51	107	5	12	17	2	27	25	52	37	1	1	0.8	28	0	0	1	65	95	95	0.95	53.3	86.7	70	20	0	1011.9	1	19	0	1395.63	1	10	0	1654.7	1	10	0	1289.4	1	15	5	1839.27	0.75
213	1	2012-05-13	5	69	51	39	90	4	6	10	1	22	21	43	35	2	5	0.3	26	0	4	0.6	61	90	55	0.725	86.7	46.7	66.7	19	1	1696.68	0.95	20	0	2088.6	1	10	0	2098.6	1	10	0	2078.6	1	16	3	1509.69	0.842105
214	1	2012-03-12	5	71	43	43	86	2	5	7	1	20	19	39	34	0	0	1	26	0	0	1	60	100	100	1	86.7	60	73.3	19	1	798.105	0.95	19	1	1383.58	0.95	10	0	1472.9	1	9	1	1284.33	0.9	20	0	1102.4	1
216	1	2012-10-18	5	64	40	49	89	9	7	16	2	26	24	50	32	0	4	0.6	40	4	0	0.6	72	80	80	0.8	100	80	90	19	0	820.158	1	20	0	1626.2	1	10	0	1854	1	10	0	1398.4	1	20	0	1510.95	1
217	1	2012-10-18	5	64	42	42	84	3	10	13	1	19	23	42	28	0	0	1	28	0	0	1	56	100	100	1	80	73.3	76.7	20	0	1113.85	1	19	1	1685.53	0.95	9	1	1944.22	0.9	10	0	1452.7	1	14	6	2369.36	0.7
218	2	2013-01-06	5	62	49	52	101	7	11	18	2	20	27	47	58	0	0	1	42	0	0	1	100	100	100	1	60	33.3	46.7	13	5	1209.69	0.722222	9	9	2458.33	0.5	5	4	2470.4	0.555556	4	5	2443.25	0.444444	20	0	2424.15	1
221	1	2012-03-01	6	72	31	32	63	1	2	3	1	17	16	33	29	0	0	1	29	0	0	1	58	100	100	1	93.3	100	96.7	19	0	940.579	1	19	0	1780.21	1	10	0	2175.2	1	10	0	1689.8	1	20	0	1979.25	1
228	2	2012-08-01	5	69	35	36	71	7	8	15	1	22	19	41	20	0	0	1	20	0	0	1	40	100	100	1	100	80	90	18	2	643.778	0.9	19	1	915.053	0.95	10	0	1060.3	1	9	1	753.667	0.9	17	2	889.706	0.894737
229	2	2012-08-01	5	68	39	41	80	4	9	13	1	20	20	40	27	0	0	1	24	0	0	1	51	100	100	1	100	86.7	93.3	20	0	973.05	1	17	3	1154.94	0.85	8	2	1380.75	0.8	9	1	954.222	0.9	20	0	1304.55	1
230	2	2012-10-01	5	66	40	37	77	4	8	12	1	19	18	37	57	0	4	0.6	46	0	5	0.5	103	100	55	0.775	86.7	86.7	86.7	20	0	661.75	1	20	0	1062.8	1	10	0	1061.7	1	10	0	1063.9	1	19	0	995.263	1
236	2	2012-07-01	5	70	72	60	132	4	6	10	1	24	21	45	23	0	0	1	30	0	0	1	53	100	100	1	86.7	66.7	76.7	20	0	1385.75	1	18	1	1489.94	0.947368	9	0	1567.11	1	9	1	1412.78	0.9	18	1	1694.22	0.947368
237	2	2012-10-01	5	67	63	67	130	9	7	16	1	26	28	54	39	0	5	0.5	35	0	5	0.5	74	100	50	0.75	53.3	53.3	53.3	18	2	943.333	0.9	13	5	2295.62	0.722222	3	5	2570.67	0.375	10	0	2213.1	1	16	4	1484.94	0.8
238	2	2012-08-09	5	69	37	35	72	11	9	20	1	17	16	33	80	2	0	0.8	36	0	1	0.9	116	90	95	0.925	73.3	100	86.7	17	2	1392.94	0.894737	18	2	2389.67	0.9	9	1	2979.89	0.9	9	1	1799.44	0.9	18	2	2806	0.9
240	2	2012-12-01	5	65	43	34	77	2	0	2	1	18	16	34	17	0	0	1	23	0	0	1	40	100	100	1	86.7	86.7	86.7	20	0	889.45	1	20	0	1108.3	1	10	0	1171.1	1	10	0	1045.5	1	19	0	920.842	1
242	2	2012-12-12	5	65	48	55	103	11	13	24	1	20	19	39	28	0	1	0.9	26	2	0	0.8	54	90	95	0.925				20	0	800.4	1	20	0	1755	1	10	0	2204.1	1	10	0	1305.9	1	20	0	1661.6	1
243	2	2013-03-19	5	61	58	66	124	6	6	12	2	18	20	38	31	0	1	0.9	36	0	2	0.8	67	100	85	0.925				17	3	1086	0.85	18	1	1160.83	0.947368	9	1	1283	0.9	10	0	1118.4	1	19	0	1503.11	1
309	2	2012-05-17	5	69	60	68	128	12	10	22	1	20	20	40	30	0	0	1	32	0	0	1	62	100	100	1	73.3	46.7	60	19	0	716.947	1	19	1	1170.79	0.95	9	1	1491.11	0.9	10	0	882.5	1	18	2	1202.5	0.9
313	1	2012-07-02	5	68	61	61	122	4	6	10	1	18	20	38	28	0	0	1	21	0	0	1	49	100	100	1	86.7	60	73.3	16	4	1147	0.8	20	0	1712.9	1	10	0	2022.5	1	10	0	1403.3	1	20	0	1380.4	1
315	1	2012-04-16	5	70	76	74	150	8	9	17	1	16	19	35	22	2	0	0.8	38	1	2	0.7	60	85	90	0.875	60	60	60	9	10	578.222	0.473684	8	8	1201.62	0.5	4	4	645.25	0.5	4	4	1758	0.5	16	2	800.875	0.888889
317	1	2012-05-03	5	70	38	36	74	5	5	10	1	17	15	32	32	0	0	1	17	0	0	1	49	100	100	1	86.7	86.7	86.7	20	0	718.75	1	20	0	1425.75	1	10	0	1394.8	1	10	0	1456.7	1	19	0	1236.32	1
319	1	2012-07-10	5	68	38	44	82	7	7	14	1	18	20	38	34	0	0	1	37	0	2	0.8	71	100	90	0.95	86.7	86.7	86.7	20	0	1495.35	1	18	1	3205.22	0.947368	9	1	3211.78	0.9	9	0	3198.67	1	19	1	2178.37	0.95
320	1	2013-01-28	5	61	40	47	87	8	8	16	1	18	19	37	29	0	0	1	34	0	1	0.9	63	100	95	0.975	100	100	100	19	0	827.368	1	19	1	1866.26	0.95	9	1	2386.44	0.9	10	0	1398.1	1	19	0	1578.68	1
322	2	2012-10-02	5	66	51	51	102	9	3	12	1	24	19	43	40	0	0	1	44	0	1	0.9	84	100	95	0.975	60	86.7	73.3	18	1	1230.72	0.947368	16	3	2350.12	0.842105	7	2	2967.57	0.777778	9	1	1869.89	0.9	18	1	1924.56	0.947368
323	1	2012-09-14	5	67	39	33	72	1	3	4	1	19	19	38	34	0	5	0.5	38	2	3	0.5	72	90	60	0.75	60	66.7	63.3	18	2	768.556	0.9	19	1	1540.74	0.95	10	0	1287.8	1	9	1	1821.78	0.9	17	3	1526.76	0.85
325	1	2012-07-04	5	69	44	42	86	7	5	12	1	17	17	34	31	0	0	1	28	0	0	1	59	100	100	1	73.3	73.3	73.3	19	0	1101.32	1	20	0	1551	1	10	0	1354.9	1	10	0	1747.1	1	17	2	1319.41	0.894737
400	1	2013-02-01	5	61	75	69	144	9	6	15	1	22	20	42	32	2	0	0.8	29	2	0	0.8	61	80	100	0.9	53.3	20	36.7	11	8	722.455	0.578947	18	2	1471.78	0.9	8	2	1696.62	0.8	10	0	1291.9	1	20	0	1317.65	1
401	1	2012-07-01	5	68	36	32	68	2	5	7	1	19	19	38	18	1	0	0.9	19	0	0	1	37	95	100	0.975	100	100	100	20	0	715.35	1	18	2	795.722	0.9	9	1	810.667	0.9	9	1	780.778	0.9	19	0	813.263	1
403	1	2012-06-01	5	69	41	39	80	11	10	21	1	17	21	38	29	0	2	0.8	23	2	0	0.8	52	90	90	0.9	100	86.7	93.3	20	0	841.85	1	15	5	1120.53	0.75	5	5	1653	0.5	10	0	854.3	1	12	8	1045.17	0.6
405	1	2012-11-30	5	63	29	28	57	2	4	6	1	18	16	34	21	0	0	1	22	0	0	1	43	100	100	1	100	100	100	20	0	970.6	1	19	0	1171.32	1	10	0	1256.7	1	10	0	1174.7	1	20	0	1069.1	1
406	1	2012-11-30	5	63	39	35	74	3	4	7	1	18	21	39	42	0	0	1	30	1	1	0.8	72	95	95	0.95	86.7	86.7	86.7	19	0	946.474	1	20	0	1159.05	1	10	0	1308.4	1	10	0	1009.7	1	20	0	1164.1	1
407	1	2013-03-01	5	60	43	39	82	1	3	4	1	21	18	39	51	1	2	0.7	36	0	0	1	87	95	90	0.925	46.7	40	43.3	18	2	1065.06	0.9	20	0	2218.6	1	10	0	2344.8	1	10	0	2092.4	1	20	0	1555.5	1
409	1	2013-01-01	5	62	66	59	125	8	16	24	1	26	26	52	36	1	0	0.9	38	2	1	0.7	74	85	95	0.9	33.3	13.3	23.3	11	8	1027.27	0.578947	12	6	1878.42	0.666667	6	4	2236.67	0.6	6	2	1520.17	0.75	15	3	1507.47	0.833333
410	1	2013-01-01	5	62	69	73	142	13	11	24	1	23	19	42	30	2	0	0.8	25	2	0	0.8	55	80	100	0.9	#NULL!	#NULL!	#NULL!	17	2	1047.06	0.894737	14	5	1377.21	0.736842	5	5	1412.8	0.5	10	0	1712.2	1	15	5	1310.8	0.75
413	2	2012-09-01	5	66	35	32	67	6	3	9	1	23	20	43	27	0	0	1	24	0	0	1	51	100	100	1	40	66.7	53.3	19	1	1305	0.95	20	0	1563.3	1	10	0	1607.3	1	10	0	1519.3	1	20	0	1320.55	1
414	1	2012-06-17	5	69	40	50	90	7	6	13	1	23	20	43	34	1	0	0.9	27	0	0	1	61	95	100	0.975	73.3	53.3	63.3	18	2	895.333	0.9	20	0	1876.25	1	10	0	2141	1	10	0	1611.5	1	20	0	1770.95	1
417	1	2012-07-01	5	68	39	46	85	3	10	13	1	20	22	42	28	0	0	1	22	0	0	1	50	100	100	1	100	60	80	20	0	1011.35	1	20	0	1414.3	1	10	0	1420.7	1	10	0	1407.9	1	19	0	1001.42	1
418	2	2012-11-01	5	64	55	65	120	9	6	15	1	19	20	39	41	0	0	1	28	1	0	0.9	69	95	100	0.975	73.3	60	66.7	18	0	1364.5	1	19	1	1817.32	0.95	10	0	1583	1	9	1	2077.67	0.9	20	0	1548.2	1
419	2	2012-04-01	5	71	39	36	75	11	5	16	1	18	18	36	31	0	1	0.9	30	0	0	1	61	100	95	0.975	100	100	100	19	1	1231.26	0.95	17	2	1787.76	0.894737	7	2	1744.71	0.777778	10	0	1817.9	1	19	0	1561.32	1
434	1	2012-04-01	5	71	36	32	68	5	3	8	1	15	17	32	17	0	0	1	17	0	0	1	34	100	100	1	100	73.3	86.7	19	1	691.316	0.95	18	2	1409.94	0.9	8	2	1482.88	0.8	10	0	1351.6	1	20	0	1052.6	1
502	2	2012-06-01	5	69	51	45	96	2	2	4	1	20	17	37	51	2	2	0.6	20	0	0	1	71	90	90	0.9	66.7	73.3	70	17	3	847.235	0.85	18	1	1077.17	0.947368	9	1	1193.11	0.9	10	0	1116.2	1	18	2	905.5	0.9
505	1	2012-05-01	5	70	55	45	100	6	7	13	1	19	16	35	46	1	1	0.8	53	1	0	0.9	99	90	95	0.925	86.7	66.7	76.7	20	0	908.2	1	20	0	1466	1	10	0	1610.5	1	10	0	1321.5	1	20	0	1471.15	1
508	2	2012-12-29	5	63	59	36	95	6	7	13	1	24	23	47	47	0	2	0.8	30	0	0	1	77	100	90	0.95	66.7	46.7	56.7	20	0	942.35	1	20	0	1288.5	1	10	0	1372.1	1	10	0	1204.9	1	19	1	1388.26	0.95
509	1	2012-08-01	5	67	45	41	86	7	1	8	1	20	18	38	21	0	0	1	31	0	0	1	52	100	100	1	100	100	100	11	9	1171.73	0.55	11	7	1766.18	0.611111	4	5	1832.5	0.444444	7	2	1728.29	0.777778	18	2	1415.33	0.9
510	1	2012-08-01	5	68	42	56	98	4	3	7	1	21	20	41	41	0	0	1	30	0	0	1	71	100	100	1	100	86.7	93.3	18	2	810.167	0.9	19	0	1094.89	1	10	0	1196.9	1	10	0	1257.3	1	20	0	966.15	1
511	2	2012-10-01	5	65	33	34	67	6	8	14	1	20	22	42	32	0	1	0.9	29	1	2	0.7	61	95	85	0.9	40	53.3	46.7	17	2	647	0.894737	20	0	1073.25	1	10	0	1175.3	1	10	0	971.2	1	19	1	969.368	0.95
512	1	2012-11-01	5	64	58	45	103	5	4	9	1	20	26	46	46	0	1	0.9	35	0	0	1	81	100	95	0.975	86.7	46.7	66.7	20	0	1332.85	1	20	0	1136.75	1	10	0	1212.7	1	10	0	1060.8	1	20	0	1377.2	1
513	1	2012-10-01	5	65	43	36	79	8	4	12	1	22	18	40	58	1	0	0.9	43	1	0	0.9	101	90	100	0.95	86.7	60	73.3	14	6	1209.71	0.7	19	0	1097.26	1	10	0	1294.2	1	10	0	1041.2	1	19	1	878.211	0.95
514	1	2013-03-01	5	60	46	43	89	8	13	21	1	27	21	48	31	0	0	1	26	0	0	1	57	100	100	1	46.7	60	53.3	20	0	974.85	1	16	4	1693.38	0.8	9	1	1808.78	0.9	7	3	1545	0.7	14	6	1549.93	0.7
524	2	2012-07-01	5	71	44	42	86	11	11	22	1	20	22	42	47	0	1	0.9	39	0	0	1	86	100	95	0.975	66.7	60	63.3	16	4	812.125	0.8	18	2	1782.5	0.9	8	2	1956.5	0.8	10	0	1643.3	1	20	0	1532.95	1
525	1	2012-11-23	5	66	61	45	106	11	8	19	1	24	24	48	42	0	0	1	51	2	1	0.7	93	90	95	0.925	100	73.3	86.7	15	5	668.267	0.75	17	3	1328.35	0.85	8	2	1474.25	0.8	9	1	1198.67	0.9	17	3	1335.47	0.85
526	1	2012-12-13	5	63	76	58	134	4	3	7	1	22	19	41	38	2	4	0.4	38	2	4	0.4	76	80	60	0.7	73.3	73.3	73.3	20	0	1461	1	20	0	1900	1	10	0	2077.3	1	10	0	1722.7	1	20	0	2097.95	1
527	1	2013-01-17	5	64	87	46	133	7	6	13	1	33	29	62	41	0	5	0.5	30	0	2	0.8	71	100	65	0.825	93.3	86.7	90	12	7	1012.58	0.631579	8	9	1696.12	0.470588	7	2	1806.57	0.777778	1	7	923	0.125	7	11	803.857	0.388889
318	2	2012-03-07	6	72	55	52	107	7	6	13	1	21	18	39	32	1	3	0.6	33	0	1	0.9	65	95	80	0.875	73.3	86.7	80	18	2	736.722	0.9	18	1	1025.83	0.947368	9	1	1178.67	0.9	10	0	1023	1	18	2	1071	0.9
328	2	2012-04-14	6	72	56	45	101	1	3	4	1	19	18	37	23	0	0	1	23	0	0	1	46	100	100	1	100	100	100	19	1	978.789	0.95	19	1	1148.05	0.95	9	1	1204.67	0.9	10	0	1097.1	1	20	0	1029.8	1
507	1	2012-03-01	6	72	37	38	75	8	5	13	1	23	22	45	33	0	1	0.9	20	0	5	0.5	53	100	70	0.85	93.3	60	76.7	19	1	728	0.95	20	0	1179.8	1	10	0	1333.6	1	10	0	1026	1	18	2	1113.67	0.9
100	1	2011-11-01	6	74	36	34	70	7	5	12	1	18	22	40	22	0	0	1	23	0	0	1	45	100	100	1	73.3	46.7	60	17	2	1792.29	0.894737	19	1	1669.37	0.95	9	1	1952.44	0.9	10	0	1414.6	1	12	7	1262.42	0.631579
101	2	2011-09-23	6	75	30	30	60	4	7	11	1	18	16	34	16	0	0	1	21	0	0	1	37	100	100	1	66.7	46.7	56.7	19	0	801.105	1	20	0	1115.9	1	10	0	1145.3	1	10	0	1086.5	1	19	0	1194.53	1
102	1	2011-07-07	6	78	28	33	61	4	7	11	1	18	19	37	23	0	0	1	26	0	0	1	49	100	100	1	66.7	53.3	60	19	1	933.158	0.95	20	0	1384.5	1	10	0	1448	1	10	0	1321	1	20	0	1144.95	1
105	2	2011-07-07	6	78	30	33	63	3	4	7	1	17	17	34	22	1	0	0.9	22	0	0	1	44	95	100	0.975	100	86.7	93.3	20	0	1035.35	1	19	0	1286.42	1	10	0	1534	1	10	0	1173.8	1	19	0	1094.74	1
106	2	2011-09-02	6	76	48	43	91	8	3	11	1	20	18	38	22	1	0	0.9	23	0	3	0.7	45	95	85	0.9	86.7	46.7	66.7	19	0	794.158	1	19	1	1527.68	0.95	9	1	2060.56	0.9	10	0	1048.1	1	20	0	1169.65	1
109	1	2011-09-05	6	76	30	29	59	4	3	7	2	20	24	44	22	0	0	1	22	0	0	1	44	100	100	1	86.7	93.3	90	18	2	647.5	0.9	20	0	1203.5	1	10	0	1443.9	1	10	0	963.1	1	20	0	902.4	1
110	1	2011-12-02	6	73	47	44	91	6	6	12	1	20	17	37	28	0	0	1	31	0	0	1	59	100	100	1	73.3	73.3	73.3	20	0	1537.8	1	14	5	1861.07	0.736842	5	4	2333	0.555556	9	1	1598.89	0.9	10	9	1543.4	0.526316
208	1	2011-09-13	6	77	45	46	91	7	9	16	1	18	20	38	34	0	0	1	25	0	0	1	59	100	100	1	66.7	80	73.3	7	13	1000.86	0.35	9	11	1129	0.45	0	10	#NULL!	#NULL!	9	1	1129	0.9	9	10	2735.89	0.473684
215	2	2012-02-05	6	73	48	39	87	2	4	6	1	23	24	47	43	1	2	0.7	31	0	5	0.5	74	95	65	0.8	86.7	46.7	66.7	20	0	862.3	1	20	0	934.25	1	10	0	994.7	1	10	0	873.8	1	19	1	1066.37	0.95
219	1	2011-09-12	6	77	47	43	90	0	2	2	1	22	23	45	23	0	0	1	28	0	0	1	51	100	100	1	73.3	66.7	70	20	0	1031.05	1	19	0	1277.37	1	10	0	1542.4	1	10	0	1239.5	1	20	0	1456.45	1
220	1	2011-06-11	6	80	26	27	53	3	5	8	1	16	18	34	34	0	0	1	27	0	0	1	61	100	100	1	60	93.3	76.7	20	0	816.65	1	19	1	1050.53	0.95	10	0	1036.4	1	9	1	1066.22	0.9	19	0	920.579	1
222	1	2012-01-15	6	73	49	44	93	9	5	14	1	19	23	42	42	0	0	1	33	0	1	0.9	75	100	95	0.975	73.3	73.3	73.3	18	1	1284.83	0.947368	19	1	1580.95	0.95	9	1	1591.89	0.9	10	0	1571.1	1	20	0	1346.85	1
223	1	2012-02-08	6	73	32	35	67	2	1	3	1	18	18	36	37	1	4	0.5	49	0	5	0.5	86	95	55	0.75	53.3	60	56.7	19	1	845.421	0.95	19	0	1385.32	1	10	0	1584	1	10	0	1359.3	1	19	0	1377.47	1
224	2	2011-10-01	6	78	43	63	106	9	11	20	1	21	23	44	33	0	3	0.7	30	0	1	0.9	63	100	80	0.9	93.3	86.7	90	20	0	805.4	1	20	0	1227.45	1	10	0	1378	1	10	0	1076.9	1	20	0	1384.1	1
225	2	2012-03-01	6	73	43	40	83	2	4	6	1	21	19	40	31	0	0	1	25	0	0	1	56	100	100	1	86.7	100	93.3	19	1	701.263	0.95	20	0	1187.95	1	10	0	1227.8	1	10	0	1148.1	1	20	0	1111.8	1
226	2	2012-03-01	6	74	38	34	72	8	5	13	1	19	20	39	37	1	4	0.5	35	1	0	0.9	72	90	80	0.85	53.3	60	56.7	8	12	950.375	0.4	18	1	1805.33	0.947368	10	0	2001.1	1	8	1	1560.62	0.888889	20	0	1469.9	1
227	2	2012-04-01	6	73	34	34	68	7	11	18	1	15	17	32	27	0	0	1	29	0	0	1	56	100	100	1	86.7	86.7	86.7	15	5	805.333	0.75	17	3	1179.53	0.85	8	2	1409	0.8	9	1	975.556	0.9	17	3	1112.18	0.85
232	2	2012-01-01	6	76	62	37	99	3	7	10	1	24	23	47	35	0	0	1	33	0	1	0.9	68	100	95	0.975	100	86.7	93.3	18	2	618.778	0.9	20	0	948.75	1	10	0	1154.6	1	10	0	742.9	1	19	1	831.263	0.95
233	2	2012-01-01	6	77	51	42	93	12	8	20	1	24	21	45	38	0	1	0.9	44	0	2	0.8	82	100	85	0.925	60	100	80	15	4	1176.4	0.789474	17	3	2065.94	0.85	9	1	2412.44	0.9	8	2	1676.12	0.8	16	4	1541.06	0.8
234	2	2011-09-01	6	80	48	38	86	4	9	13	1	23	19	42	17	0	0	1	16	0	1	0.9	33	100	95	0.975	73.3	73.3	73.3	18	1	683.056	0.947368	20	0	1371.7	1	10	0	1490.6	1	10	0	1252.8	1	20	0	1070.05	1
235	2	2011-09-01	6	80	34	40	74	3	1	4	1	18	18	36	21	0	0	1	24	0	0	1	45	100	100	1	60	86.7	73.3	18	2	957.111	0.9	19	1	1486.16	0.95	10	0	1518.3	1	9	1	1450.44	0.9	20	0	1352.6	1
245	2	2011-08-01	6	81	34	35	69	4	8	12	1	18	23	41	30	0	0	1	28	0	1	0.9	58	100	95	0.975	46.7	46.7	46.7	18	1	1642.17	0.947368	20	0	1149.5	1	10	0	1070.3	1	10	0	1228.7	1	18	1	844.278	0.947368
301	1	2011-09-05	6	77	32	29	61	0	2	2	1	18	16	34	24	0	0	1	18	0	0	1	42	100	100	1	100	100	100	19	1	913.684	0.95	20	0	937.25	1	10	0	964.9	1	10	0	909.6	1	20	0	896.7	1
302	1	2011-09-18	6	77	43	53	96	2	4	6	2	22	14	36	22	0	0	1	19	0	0	1	41	100	100	1	86.7	80	83.33	18	1	605.667	0.947368	19	0	821.526	1	10	0	880.9	1	10	0	903.3	1	16	3	872.125	0.842105
303	2	2011-11-18	6	75	41	43	84	5	3	8	1	21	18	39	25	0	0	1	21	0	0	1	46	100	100	1	80	80	80	20	0	814.9	1	19	1	849.684	0.95	9	1	925.444	0.9	10	0	781.5	1	19	1	793.895	0.95
304	1	2011-12-13	6	74	29	24	53	1	1	2	2	19	17	36	19	0	0	1	15	0	0	1	34	100	100	1	73.3	73.3	73.3	19	1	1239.68	0.95	20	0	1580.4	1	10	0	1536.9	1	10	0	1623.9	1	20	0	1891.2	1
305	1	2012-01-02	6	73	40	33	73	6	5	11	1	17	16	33	33	1	2	0.7	26	0	1	0.9	59	95	85	0.9	100	86.7	93.3	18	2	834.333	0.9	17	3	2123.18	0.85	8	2	2717.5	0.8	9	1	1594.89	0.9	20	0	1854.2	1
306	1	2011-08-23	6	78	39	42	81	4	5	9	1	15	15	30	29	0	1	0.9	23	0	1	0.9	52	100	90	0.95	86.7	100	93.3	18	1	616.722	0.947368	17	2	855.412	0.894737	10	0	929.5	1	8	2	856.875	0.8	20	0	963.35	1
307	1	2011-10-21	6	76	79	65	144	10	9	19	1	30	20	50	32	0	0	1	36	1	1	0.8	68	95	95	0.95	66.7	86.7	76.7	16	3	1244.56	0.842105	16	4	2196.5	0.8	7	3	2212.71	0.7	9	1	2183.89	0.9	17	2	1316.88	0.894737
308	1	2011-06-18	6	80	35	41	76	1	7	8	1	18	21	39	24	0	1	0.9	29	1	5	0.4	53	95	70	0.825	100	73.3	86.7	20	0	686.2	1	18	2	1345.56	0.9	8	2	1470.12	0.8	10	0	1245.9	1	13	7	1165.46	0.65
310	2	2011-09-01	6	78	47	47	94	2	1	3	1	22	21	43	28	0	0	1	23	0	0	1	51	100	100	1	100	100	100	20	0	669.65	1	20	0	1660.2	1	10	0	1925	1	10	0	1395.4	1	20	0	1344.3	1
311	1	2012-01-27	6	73	37	35	72	2	2	4	1	17	15	32	23	0	3	0.7	22	0	0	1	45	100	85	0.925	100	100	100	19	1	769.526	0.95	20	0	782.45	1	10	0	815.7	1	10	0	749.2	1	20	0	777.8	1
312	1	2011-09-16	6	77	42	41	83	4	7	11	1	16	14	30	16	1	0	0.9	15	0	0	1	31	95	100	0.975	73.3	66.7	70	19	0	953	1	20	0	1737.2	1	10	0	1852.3	1	10	0	1622.1	1	20	0	1502.7	1
314	1	2012-01-29	6	73	43	35	78	1	6	7	1	24	30	54	22	1	1	0.8	34	0	0	1	56	95	95	0.95	80	33.3	56.7	20	0	1048.05	1	16	3	1608.19	0.842105	7	3	2073	0.7	9	0	1246.67	1	17	3	1913.65	0.85
316	2	2011-08-27	6	78	36	29	65	1	4	5	1	18	15	33	27	0	0	1	29	2	4	0.4	56	90	80	0.85	80	73.3	76.7	20	0	1011.5	1	20	0	1004.75	1	10	0	1126.6	1	10	0	882.9	1	20	0	1148.4	1
324	1	2011-11-25	6	76	41	44	85	3	4	7	1	17	19	36	32	0	1	0.9	22	0	0	1	54	100	95	0.975	86.7	100	93.3	20	0	1270.15	1	19	0	1638.42	1	10	0	1638.5	1	10	0	1743.8	1	19	0	1606.89	1
326	1	2011-11-28	6	76	53	48	101	7	7	14	1	17	16	33	28	0	0	1	49	0	0	1	77	100	100	1	53.3	46.7	50	19	1	847.789	0.95	16	3	2014.31	0.842105	8	2	2411.25	0.8	8	1	1617.38	0.888889	17	3	2564.35	0.85
327	1	2011-12-25	6	76	37	33	70	4	1	5	1	14	13	27	17	0	0	1	18	0	0	1	35	100	100	1	86.7	100	93.3	19	1	792.684	0.95	20	0	1398.3	1	10	0	1364.4	1	10	0	1432.2	1	20	0	1330.6	1
402	2	2012-02-01	6	73	39	39	78	4	7	11	1	19	26	45	31	0	0	1	24	0	0	1	55	100	100	1	86.7	73.3	80	12	7	2302.08	0.631579	14	5	2220.57	0.736842	7	2	2297.86	0.777778	7	3	2143.29	0.7	7	13	1442.43	0.35
404	1	2012-01-01	6	74	50	48	98	6	5	11	1	20	22	42	24	0	2	0.8	22	0	1	0.9	46	100	85	0.925	60	26.7	43.3	8	12	686.5	0.4	8	12	1636.75	0.4	5	5	1797.4	0.5	3	7	1369	0.3	8	11	1391.75	0.421053
408	2	2011-07-28	6	79	46	34	80	8	7	15	1	19	20	39	20	0	1	0.9	20	0	4	0.6	40	100	75	0.875	73.3	33.3	53.3	18	2	1107.5	0.9	18	2	2210.67	0.9	8	2	2232.38	0.8	10	0	2193.3	1	17	3	1318.71	0.85
411	2	2011-12-01	6	75	48	44	92	6	4	10	1	25	20	45	26	0	5	0.5	24	0	0	1	50	100	75	0.875	100	86.7	93.3	19	1	602.105	0.95	19	1	921.632	0.95	9	1	941.111	0.9	10	0	904.1	1	20	0	813.05	1
416	2	2011-07-01	6	80	48	47	95	6	6	12	1	21	17	38	26	0	0	1	32	0	1	0.9	58	100	95	0.975	80	86.7	83.3	18	2	636.778	0.9	13	7	997.769	0.65	4	6	1038.75	0.4	9	1	979.556	0.9	14	6	941	0.7
422	2	2011-08-01	6	79	61	59	120	5	2	7	1	22	21	43	31	0	0	1	28	0	0	1	59	100	100	1	66.7	66.7	66.7	20	0	997.35	1	18	0	1573.89	1	9	0	1742.22	1	9	0	1405.56	1	20	0	1227.75	1
500	1	2011-09-01	6	78	32	28	60	5	3	8	1	18	17	35	31	0	1	0.9	31	0	1	0.9	62	100	90	0.95	73.3	66.7	70	20	0	1492.55	1	18	2	2775	0.9	9	1	3094.56	0.9	9	1	2455.44	0.9	18	2	1823.72	0.9
501	1	2011-09-23	6	79	41	37	78	3	3	6	1	28	20	48	38	0	0	1	26	0	0	1	64	100	100	1	53.3	66.7	60	16	4	1192.31	0.8	8	10	1045.25	0.444444	4	5	849.25	0.444444	4	5	1241.25	0.444444	15	4	923.4	0.789474
504	1	2012-02-01	6	73	31	30	61	4	6	10	2	19	19	38	39	0	1	0.9	43	1	2	0.7	82	95	85	0.9	73.3	60	66.7	17	3	929.235	0.85	14	5	2257.29	0.736842	7	3	2180.29	0.7	7	2	2334.29	0.777778	17	1	1601.12	0.944444
506	2	2012-02-01	6	73	50	45	95	3	2	5	1	21	19	40	28	0	0	1	31	0	0	1	59	100	100	1	80	100	90	20	0	728.85	1	20	0	1149.95	1	10	0	1111.1	1	10	0	1188.8	1	19	1	1087.16	0.95
515	2	2011-10-01	6	78	49	46	95	3	6	9	2	29	33	62	34	1	4	0.5	32	1	0	0.9	66	90	80	0.85	100	100	100	19	1	579.632	0.95	18	1	711.778	0.947368	9	1	921.889	0.9	10	0	650.6	1	20	0	687.95	1
516	2	2011-07-03	6	80	38	33	71	6	4	10	1	18	20	38	34	0	0	1	52	0	1	0.9	86	100	95	0.975	86.7	86.7	86.7	16	3	1420.25	0.842105	12	7	2571.33	0.631579	3	6	2980	0.333333	9	1	2435.11	0.9	10	10	1651.6	0.5
517	2	2011-08-31	6	81	45	34	79	7	5	12	1	19	16	35	43	0	1	0.9	43	1	0	0.9	86	95	95	0.95	93.3	100	96.7	19	1	627.158	0.95	16	4	1011.81	0.8	7	3	1188.43	0.7	9	1	874.444	0.9	17	3	975.471	0.85
518	1	2011-08-01	6	82	39	34	73	11	7	18	1	22	21	43	60	2	1	0.7	61	1	5	0.4	121	85	70	0.775	66.7	73.3	70	20	0	963.3	1	16	4	1334.94	0.8	6	4	1575	0.6	10	0	1190.9	1	13	6	1164	0.684211
519	2	2011-09-01	6	78	35	34	69	3	1	4	1	22	22	44	44	0	1	0.9	36	0	0	1	80	100	95	0.975	93.3	66.7	80	19	0	580.211	1	18	2	1755.39	0.9	8	2	2144	0.8	10	0	1444.5	1	20	0	1444.65	1
520	1	2011-11-23	6	78	40	37	77	5	5	10	1	23	21	44	37	0	0	1	30	0	2	0.8	67	100	90	0.95	53.3	66.7	60	18	2	956.5	0.9	12	8	2290.42	0.6	8	2	2671.5	0.8	4	6	1528.25	0.4	2	18	2511.5	0.1
521	1	2012-01-29	6	76	57	38	95	1	0	1	1	17	18	35	31	0	4	0.6	45	0	4	0.6	76	100	60	0.8	66.7	20	43.3	19	1	679.263	0.95	17	3	983.176	0.85	9	1	1020.44	0.9	8	2	941.25	0.8	14	6	1153.57	0.7
522	1	2012-02-01	6	76	38	38	76	7	5	12	1	22	25	47	49	0	3	0.7	28	1	0	0.9	77	95	85	0.9	73.3	66.7	70	19	1	818.895	0.95	20	0	1073.8	1	10	0	1212.8	1	10	0	934.8	1	20	0	1063.6	1
523	2	2012-02-01	6	76	38	34	72	7	9	16	1	18	22	40	28	0	0	1	23	0	0	1	51	100	100	1	100	86.7	93.3	20	0	674.25	1	20	0	829.75	1	10	0	868.1	1	10	0	791.4	1	20	0	765.75	1
[truncated: 14 more columns]
